# Supplementary material for: Quantifying bioenergy potential and environmental impacts of agricultural residues; a Comparative analysis with global benchmarks
Source: PLoS One. 2025 Sep 30;20(9):e0333492. doi: 10.1371/journal.pone.0333492 (PMC12483249; doi:10.1371/journal.pone.0333492)
Supplement: S1 Data — (XLSX) [file pone.0333492.s001.xlsx]

## Sheet: 1
									Inputs	CO2	N2O	CH4	GWP
									Diesel (L)	3028.85	5.9556	4.42416	4967.99
									Nitrogen Fertilizer (kg)	1274.1	0.01233	1.5207	1309.86
									Phosphate (P2O5) (kg)	465	0.0093	0.837	485.46
									Potash (K2O) (kg)	86.8	0.00124	0.124	89.7884
									Pesticides (kg)	108.12	0.000424	0.000212	108.256
									Electricity (kwh)	34.884	5.0274	0.0114	1593.62

## Sheet: 2
Inputs	N2O
Diesel (L)	5.9556
Nitrogen Fertilizer (kg)	0.01233
Phosphate (P2O5) (kg)	0.0093
Potash (K2O) (kg)	0.00124
Pesticides (kg)	0.000424
Electricity (kwh)	5.0274

## Sheet: 3
Inputs	GWP
Diesel (L)	4967.99
Nitrogen Fertilizer (kg)	1309.86
Phosphate (P2O5) (kg)	485.46
Potash (K2O) (kg)	89.7884
Pesticides (kg)	108.256
Electricity (kwh)	1593.62

## Sheet: 4
Inputs	CH4
Diesel (L)	4.42416
Nitrogen Fertilizer (kg)	1.5207
Phosphate (P2O5) (kg)	0.837
Potash (K2O) (kg)	0.124
Pesticides (kg)	0.000212
Electricity (kwh)	0.0114
